# Supplementary material for: X-to-autosome expression and msl-2 transcript abundance correlate among Drosophila melanogaster somatic tissues
Source: PeerJ. 2015 Feb 17;3:e771. doi: 10.7717/peerj.771 (PMC4338770; doi:10.7717/peerj.771)
Supplement: Table S1 [file peerj-03-771-s006.csv]

Tissue	Rep	Stage	NonBiasedLog2XMeanExpToAutoMeanExp	NonBiasedLog2XMedianExpToAutoMedianExp	NonBiasedXGeneCount	NonBiasedAutoGeneCount	BiasedLog2XMeanExpToAutoMeanExp	BiasedLog2XMedianExpToAutoMedianExp	BiasedXGeneCount	BiasedAutoGeneCount	Msl2Exp	Msl1Exp	Msl3Exp	MleExp	MofExp
adult hindgut	1	Adult	-0.114956916556274	-0.213112642047608	223	1130	0.147024912096523	-0.0705136499252454	822	4148	5.30920893593493	5.39065736876762	4.54495516242987	4.92946436639633	5.13531322798636
adult hindgut	2	Adult	-0.107971819893262	-0.268632055071128	223	1130	0.163950311077215	-0.0447999499572373	822	4148	5.0391691078905	5.60992926153697	4.06103306147224	4.96640277969976	4.55024810379997
adult hindgut	3	Adult	-0.125782749716115	-0.234849968101574	223	1130	0.138035120520105	-0.0298767893390117	822	4148	5.27297123293269	5.51238809014338	5.08191478402694	5.45854605676429	5.11830573186481
adult hindgut	4	Adult	-0.102944636816811	-0.298380883273313	223	1130	0.146305370660561	-0.0423499219386673	822	4148	5.01575624077915	5.52084022379099	4.6203987305972	4.77777738589866	5.08508892884346
adult midgut	1	Adult	-0.242202017415939	0.0587810840706133	205	1100	0.142043480969176	-0.0226432278311307	754	3734	4.55582842282445	4.92624617423603	5.04188689879731	4.45605044164085	4.48578101684627
adult midgut	2	Adult	-0.209001149018572	0.117597240511543	205	1100	0.159765462724454	0.0616739192174873	754	3734	3.94286164871887	5.38601075985722	4.98901181202218	4.95253858598039	4.58983538029534
adult midgut	3	Adult	-0.271164944933066	0.16000143687974	205	1100	0.180887282445729	-0.0164122080788165	754	3734	3.62619379927242	5.21521651855363	4.92848402849199	5.2557310927602	4.7707127802089
adult midgut	4	Adult	-0.268660287693033	0.151957515703536	205	1100	0.153706225388901	-0.0251325014170901	754	3734	3.79563189656279	4.97242614431831	5.08098163649117	5.14428299136594	4.57008642107296
adult accessory gland	1	Adult	-0.0614833467176094	0.0762788784459581	144	819	-0.130708930433244	-0.160366104651144	777	3933	5.57763426526733	5.78225652873279	5.13863018920422	5.77923870499658	5.17061011888422
adult accessory gland	2	Adult	-0.0885048685770202	0.0727373428171532	144	819	-0.0757222781287875	-0.14842254176034	777	3933	6.11111897348662	5.83500188936888	5.66598107689771	5.93158378563706	5.94918238678805
adult accessory gland	3	Adult	-0.0487504810608686	0.112552920407307	144	819	-0.122517206706111	-0.0862829789638324	777	3933	5.60072468742358	6.27820225064533	4.81375554307722	6.12997946442163	5.87811959625599
adult accessory gland	4	Adult	-0.0608688352649778	0.189986297936801	144	819	-0.0711707541060866	-0.0948613731889957	777	3933	5.8255261632066	6.08911039139059	4.4757334309664	5.78876139270255	5.46958321292205
adult brain	1	Adult	0.0712546062087844	0.0971551300393283	219	1084	0.149385030445346	0.129477865877943	881	4400	6.1354076351275	6.67340095278563	5.30999103926007	8.13893730895863	5.00442049117933
adult brain	2	Adult	0.0815636773448953	0.0366230922552317	219	1084	0.134054629746825	0.0871509152152135	881	4400	6.11083927422654	6.85197385948901	5.39484336153086	7.9732094505776	5.24638528366721
adult brain	3	Adult	0.104166635985437	0.0349042047931927	219	1084	0.144021840296469	0.0861324166357072	881	4400	6.21072393727909	6.97871045910636	5.5240135116561	8.12883983540462	5.25810052771105
adult brain	4	Adult	0.0425341827521114	0.0198851160090064	219	1084	0.102971647443469	0.0661392102674458	881	4400	6.06382000700055	7.01084696010004	5.49998616442187	8.21668281468163	4.39671437047065
adult crops	1	Adult	-0.200949731663627	-0.0424246670645356	186	964	0.149729836216055	-0.0357054717444935	805	4122	4.78643431095565	6.05154394448426	5.03570307984722	5.88221995980064	4.35537576519781
adult crops	2	Adult	-0.200480484879884	0.0537470354347044	186	964	0.163339581339216	0.0191317989709506	805	4122	4.94285695814884	5.64979362952031	5.03357276973707	4.98329918838614	5.12896146621887
adult crops	3	Adult	-0.222462684722594	-0.0121243876628272	186	964	0.157948407381232	-0.0266715603994772	805	4122	4.6991018306595	5.80986200130021	5.24790473386836	5.75348419971332	4.48764712576773
adult crops	4	Adult	-0.215117178860485	0.00581155640561066	186	964	0.181654063484566	-0.0441737699897838	805	4122	4.83837195118904	5.84634788577701	5.16139998514982	5.55968452677	4.5823211545739
adult head	1	Adult	-0.0899587025262057	-0.0702322975636767	223	1104	0.138560904215375	-0.106128016361533	845	4418	4.85350668426303	5.63487202316421	4.62006436536632	6.33338258484231	5.39235520715409
adult head	2	Adult	-0.189166939026308	-0.172964772089779	223	1104	0.0835350324120987	-0.133065805908097	845	4418	4.95716241868288	5.74284430475077	4.58036862651573	6.804698950384	3.64264381667236
adult head	3	Adult	-0.0982629464853818	-0.123485291247193	223	1104	0.200418875799869	-0.116124583971298	845	4418	5.04886827268732	5.40774702483917	4.10923517489664	6.28728204600593	4.87180423007352
adult head	4	Adult	-0.155274426099644	-0.20917674428386	223	1104	0.0935923679877034	-0.0271820543131694	845	4418	5.44270468518122	5.59893981046148	4.18466908722471	6.7364425224014	4.20906339534927
adult ovary	1	Adult	-0.129064600244007	0.00420723073033161	153	827	0.0614812182357953	0.0588622494389671	934	4322	2.60086440956659	6.88667207380157	7.013562753639	5.9250309692759	6.5401621435285
adult ovary	2	Adult	-0.141802640657322	0.0165522699794087	153	827	0.0665040788246243	0.0506606401152422	934	4322	2.67395661459674	6.78011321128587	6.96030318632426	5.89611439364444	6.61839137581425
adult ovary	3	Adult	-0.136240493942247	0.00715434808398184	153	827	0.0634677495459594	0.0686325539767623	934	4322	3.47053686509258	6.95463835887931	6.61864097982728	5.91725988207689	6.62187458410317
adult ovary	4	Adult	-0.132052107606674	0.00719104049782433	153	827	0.070270275435031	0.0328220922844838	934	4322	3.97098246064751	6.67342922152357	6.56800169350976	5.80138373621893	6.45849192146583
adult testis	1	Adult	-0.376306223149166	-0.245749023306077	148	770	-0.534225298118493	-0.245615729030565	760	4585	2.78678661782163	3.03582446558833	6.59517093580227	4.15944350922506	4.60000207829578
adult testis	2	Adult	-0.388630507549324	-0.219851153258355	148	770	-0.543910510817781	-0.250722249644107	760	4585	1.55246560745326	2.95112895378516	6.51805510495434	4.43637508224454	4.72344934499596
adult testis	3	Adult	-0.352901134724905	-0.195149698825391	148	770	-0.503874020450642	-0.187524342213615	760	4585	1.78932862099233	3.54262951139388	6.55854928725636	4.47714625589283	4.98293426901519
adult testis	4	Adult	-0.35157513326297	-0.214810031427519	148	770	-0.473709577509995	-0.258770895098628	760	4585	2.83035674741922	3.14051364664105	6.63834757562978	4.71560238672532	4.76713567359476
adult whole body	1	Adult	-0.178107915473324	-0.279440016323322	205	1088	0.157067095592751	0.0156253736485246	1059	5666	3.96632894348441	5.15390259314058	5.60942698594188	5.47953130693493	5.37087917225451
adult whole body	2	Adult	-0.251066416353444	-0.292623696360691	205	1088	0.197694110632723	0.021361811561633	1059	5666	3.84952895627853	5.52953362799871	5.96259529206695	5.10690522094754	6.43249847273486
adult whole body	3	Adult	-0.192934272253745	-0.297211569006079	205	1088	0.219955839426532	0.00997649259376382	1059	5666	4.10471405973167	5.80542660555472	5.66368333396185	5.024461530141	5.31654040155919
adult whole body	4	Adult	-0.226451472560664	-0.325727393817967	205	1088	0.101446848969854	-0.0492742550555279	1059	5666	3.9838053611767	5.55583148974886	5.49782310248988	5.83481990929694	4.13823288400472
adult salivary gland	1	Adult	0.01809295432129	0.110442816814043	153	834	0.253175427592548	0.0819710172043228	710	3601	5.57804505198962	5.73467710842197	5.06026359873829	5.63909321321554	4.90798182206083
adult salivary gland	2	Adult	0.00640595360253664	0.0749015375392522	153	834	0.224235679348453	0.114070854896611	710	3601	5.08425990002542	5.23569642904493	5.43313639372778	6.08881791368161	4.83187217554008
adult salivary gland	3	Adult	-0.0572671976783939	0.0292652233522307	153	834	0.183665183589555	0.0827062443027985	710	3601	4.99936417240655	5.70323638897123	3.89278929077955	6.02632424556061	5.88173313102657
adult salivary gland	4	Adult	-0.0513968419097129	-0.0855946366538364	153	834	0.217648947985764	0.0804199988020859	710	3601	4.84277774529544	5.48845073921547	4.40002551791402	5.26147440010073	3.51518258275575
adult carcass	1	Adult	0.0361157398489268	0.0697209620752907	190	970	0.155510130578828	-0.157139115650481	764	3956	4.4657263779641	5.00966068964671	4.80444599135335	5.01144643894928	5.19306204671554
adult carcass	2	Adult	0.0145586482410094	0.0760821571748605	190	970	0.189382300038673	-0.0890719481716259	764	3956	4.56506703425317	5.32098282002426	3.74259912509114	4.86885464859647	5.06528364031272
adult carcass	3	Adult	0.0580771844356608	0.23363969353812	190	970	0.183520478596579	-0.0215516025533216	764	3956	5.39176084734511	5.17043786850811	4.08016303771086	4.55312699887085	4.9909049549884
adult carcass	4	Adult	0.0093556265194253	-0.0222867926361079	190	970	0.161907476385762	-0.0877242620059013	764	3956	4.74712956067177	5.19805404881418	4.39106654495127	5.37206406588691	4.46132555160721
adult thoracoabdominal ganglion	1	Adult	0.0680154520061055	-0.0316720451340837	212	1045	0.196594643264762	0.103139069985681	858	4293	5.84285315601483	6.5264757645856	5.13393746670265	7.96724355377777	5.0678580985935
adult thoracoabdominal ganglion	2	Adult	0.0861263217419011	-0.138212139012138	212	1045	0.18164025472317	0.123120520811108	858	4293	5.71529486834029	6.51260458040344	4.71433345068402	8.03346154630989	4.485420386553
adult thoracoabdominal ganglion	3	Adult	0.0770036083896595	0.0563563983980555	212	1045	0.208141190713257	0.0869368337399332	858	4293	5.47518867022561	6.48900175929065	4.8675308031603	7.70285836541632	4.33885223914518
adult thoracoabdominal ganglion	4	Adult	0.088220490291448	-0.0283389040554989	212	1045	0.219526196974522	0.118758201708058	858	4293	5.76404088992699	6.52317614036407	4.92177906346554	7.97882484070008	4.19697679746572
feeding larva hindgut	1	Larval	-0.114189018647717	-0.0404475461721703	215	1148	0.121915022973318	-0.0751333775292538	825	4112	5.11194523064821	5.70953327044807	4.82145001672371	5.35124668805179	5.28870922589129
feeding larva hindgut	2	Larval	-0.0992926564404087	-0.0342145302516015	215	1148	0.116740430226728	-0.0652755692927296	825	4112	5.7632309606928	5.74406688666163	4.60916987135904	5.81606461216947	5.17714841541587
feeding larva hindgut	3	Larval	-0.0667777800429843	0.0195471376127212	215	1148	0.12559169474798	-0.0495412956742779	825	4112	5.46461926158416	5.81981888208336	4.99472452949951	5.12867695774645	5.5528996029403
feeding larva hindgut	4	Larval	-0.0960776528147781	-0.141679920048552	215	1148	0.114962337731366	-0.0593216769081994	825	4112	5.48452163855687	5.79628366167779	4.80253445927926	5.12290045121442	5.47751543618424
feeding larva midgut	1	Larval	-0.298083475949463	-0.0979440578940649	199	1093	0.155289996965794	-0.0746412930157112	730	3536	4.20451636970277	4.90219902559932	4.51767253726007	5.38974576092671	5.24394321571772
feeding larva midgut	2	Larval	-0.294712391375388	-0.147381633992782	199	1093	0.152371725096006	-0.00972660963825754	730	3536	4.86518144658347	4.91293243684877	4.52835877448283	5.30406560666843	5.00121225606373
feeding larva midgut	3	Larval	-0.287857907590229	-0.128473561694543	199	1093	0.146096976198425	-0.0256534946266939	730	3536	4.0391647202186	5.29046126702478	4.45105941477867	5.43454483244951	4.66166980252421
feeding larva midgut	4	Larval	-0.279788429502619	-0.134923506921862	199	1093	0.150477595345143	-0.016149622492687	730	3536	4.53782408879163	5.15711649001027	4.75247029994594	5.42400500035706	5.34220626068225
feeding larva salivary gland	1	Larval	0.227830570211668	0.0679164266714075	173	856	0.17517460662502	-0.117426217033645	786	3835	5.32803578180899	6.809890290472	5.38325154347533	6.28103237985129	5.59641639430686
feeding larva salivary gland	2	Larval	0.299229815434981	-0.0209985275195917	173	856	0.194371784393935	-0.10938906321279	786	3835	5.33732931963792	6.76667466146979	5.597486480377	6.13963115885324	5.8515191911699
feeding larva salivary gland	3	Larval	0.26864937474232	0.0465151441885863	173	856	0.181992695335248	-0.0645492291077915	786	3835	5.66751182110558	6.85790637104033	5.5120372121213	6.26645674413594	5.70879696867818
feeding larva salivary gland	4	Larval	0.253543993105557	0.0949313026608818	173	856	0.167295166753085	-0.115287441098434	786	3835	5.25381912706662	6.68571593599065	5.84434547714267	6.07454396937043	5.78114460477369
adult female mated spermatheca	1	Adult	-0.179467057343292	-0.0369219423948951	139	707	0.326638902501431	0.0811838777450263	608	3023	3.7698457759515	5.32181267466722	4.3441964695077	6.14601974900259	5.25355442625632
adult female mated spermatheca	2	Adult	0.598481669961056	0.0998948416214797	139	707	-0.0450386767256695	0.0727923400659291	608	3023	5.31976965196283	5.55519036079299	5.41195495622806	5.10589175121746	5.14379746693219
adult female mated spermatheca	3	Adult	-0.225810193269151	0.121785921032952	139	707	0.263536246675288	0.00188762311616867	608	3023	3.47934698634498	4.99305839058115	4.41381068702498	5.91309285561437	5.31331116346496
adult female mated spermatheca	4	Adult	-0.23283454270155	0.0374477337618841	139	707	0.237152138094364	-0.00314873001398183	608	3023	2.93335735094906	5.36990264625673	4.57942154276352	6.16586371434003	5.08032082465174
adult female virgin spermatheca	1	Adult	-0.114946255730778	-0.0402940229200856	167	884	0.0742901494901429	-0.011272975753018	728	3728	4.3720745165007	5.84610463356001	3.98850291846641	7.2166585664428	4.34236984566062
adult female virgin spermatheca	2	Adult	-0.153916632769442	0.173276784098352	167	884	0.0808952384915354	0.0184802339564574	728	3728	3.5796749636688	5.99535562030228	3.95801671628942	7.15142251730877	3.80703543278236
adult female virgin spermatheca	3	Adult	-0.151909834318019	0.0728362495014072	167	884	0.0825545864311777	-0.0205357094720489	728	3728	4.07868668075202	5.69141970508341	4.49842959743481	7.15065106061356	4.19045683457366
adult female virgin spermatheca	4	Adult	-0.166514863163711	0.235002248633519	167	884	0.0411965542907593	-0.00845970185696353	728	3728	4.19792041899482	6.37056187380154	4.35562947666924	7.57108517157383	3.8874667819192
feeding larva malpighian tubule	1	Larval	-0.113918017449386	-0.0834218608156331	173	961	0.0864282667714972	-0.0666155883927586	727	3681	4.32016693240979	5.26059403811474	4.82821012483376	5.43233811315086	4.67401991141721
feeding larva malpighian tubule	2	Larval	-0.122691841645211	-0.0835993747492245	173	961	0.110804070383596	-0.0526670481715325	727	3681	5.25940808646506	5.3699445109307	4.90176956805901	5.57873346154213	5.02635744696384
feeding larva malpighian tubule	3	Larval	-0.135309613494805	-0.157161367435265	173	961	0.1113419269152	-0.0770963129133554	727	3681	5.227914318204	5.72378788916311	5.00584907569669	5.73929456747408	4.68286540228393
feeding larva malpighian tubule	4	Larval	-0.111090013972274	-0.207505959901717	173	961	0.101185739514767	-0.0792092707781572	727	3681	4.30817154036219	5.45495231750104	4.91693995221832	5.77770638486222	4.66314533833242
feeding larva fat body	1	Larval	0.0478190399436	0.157165170474931	155	868	0.24046723015896	-0.101319779373804	705	3591	3.41732596166946	5.60990562895887	4.25808921799981	5.40364607336004	4.56995279714422
feeding larva fat body	2	Larval	0.0971951350122144	0.336749274802781	155	868	0.217797590983717	-0.0937643271207716	705	3591	4.25302109571151	5.55715579168487	4.5143305993341	5.66566848046711	4.21122250626602
feeding larva fat body	3	Larval	0.015517839958414	0.209368422507616	155	868	0.246134252831324	-0.119045155533484	705	3591	4.0000450835156	5.73618542625158	4.64411585151323	5.94286633927365	4.56456108533401
feeding larva fat body	4	Larval	0.0514497394722124	0.206670906287522	155	868	0.24768796658858	-0.138163153999866	705	3591	4.05646214266754	5.25758773168672	5.23226165828407	5.38676956839201	5.11597375198729
feeding larva carcass	1	Larval	-0.223706253710512	0.0178301241309372	189	1029	0.0838730860436176	-0.0283403632735565	781	3992	5.02666286402829	5.72346845847615	4.6133784173658	5.81274720993065	5.61140257897132
feeding larva carcass	2	Larval	-0.197992728283089	0.153257627820541	189	1029	0.0829192793031682	-0.0610129637383802	781	3992	5.21769602667169	5.50014874154464	4.94083859855265	5.33913738491959	5.14349138017309
feeding larva carcass	3	Larval	-0.168290448635373	0.218153648811384	189	1029	0.062825639505803	-0.049576112246944	781	3992	5.19063461219697	5.56420742532078	4.6827867644651	5.36434480468481	5.71064390615364
feeding larva carcass	4	Larval	-0.20543253020364	0.0983962749711609	189	1029	0.0681890556293626	-0.0796610975245747	781	3992	4.87095647309494	5.66574237300906	3.70746957340689	5.55611668522435	5.62214555497223
feeding larva central nervous system	1	Larval	-0.169097432601403	-0.046675887765692	215	1064	0.0783048031243958	-0.0253734790376606	928	4614	7.03262985192717	7.60391559674133	6.11226225422601	8.009391964629	5.96935083128785
feeding larva central nervous system	2	Larval	-0.166297725634424	-0.130390130716512	215	1064	0.0841802102291116	-0.0381962168205557	928	4614	6.83458481772503	7.414186283559	6.57401216967322	7.76356428171337	6.45447532663692
feeding larva central nervous system	3	Larval	-0.14030394815384	-0.129101956643432	215	1064	0.0776465052725888	-0.0209572080852766	928	4614	6.92022183072079	7.52105073690096	6.48981103981562	7.97221588857732	6.47666844817456
feeding larva central nervous system	4	Larval	-0.131566057670572	-0.110290769885646	215	1064	0.0844142786817475	0.0366893850133165	928	4614	6.87708163579799	7.2997849810188	6.21874436386971	7.67425583715087	6.49094872403779
feeding larva trachea	1	Larval	-0.399525180992199	-0.0593362354170704	191	1010	0.225712607244478	-0.126465201122707	846	4160	4.56225463746073	5.91333943475382	5.59292340835905	5.3013681529738	5.71821639026754
feeding larva trachea	2	Larval	-0.364083885259357	0.00510551421084177	191	1010	0.206383958220315	-0.149290188753396	846	4160	4.40927551591756	5.99968437593717	5.25949094650811	5.16895085347777	5.76245246908071
feeding larva trachea	3	Larval	-0.443569401607071	-0.0496410002582356	191	1010	0.240889848776864	-0.101342311484179	846	4160	4.10570321757514	5.98145768428903	5.28990822070734	4.91443058007092	5.77741445499561
feeding larva trachea	4	Larval	-0.439092757321719	-0.0288437193679105	191	1010	0.236288461891754	-0.108270929702467	846	4160	4.89234244950501	6.32594581107986	5.37596037634357	5.00616335410788	6.03837691685848
adult fat body	1	Adult	0.00500183545285588	0.199857977285274	163	881	0.116934573908278	-0.0514297166062861	752	3740	5.12431986264454	5.45462666495666	4.86578522549328	6.97643237750549	5.50064273606281
adult fat body	2	Adult	-0.00615166033053668	0.19519249234181	163	881	0.113791013095821	-0.0281292424364936	752	3740	4.86385422469725	5.33765044343587	3.99505933606115	6.83007781631869	5.12009061901217
adult fat body	3	Adult	-0.0363825198950024	0.104202288252068	163	881	0.134635657139382	-0.0801583012813292	752	3740	5.08061076646761	5.49038079638728	4.13531322798636	6.97541237167471	4.97107445811219
adult fat body	4	Adult	-0.0612232707315811	0.0680260398975733	163	881	0.122700915731929	-0.11077945797491	752	3740	4.56267593092662	5.36489105062625	4.15930625464117	6.87975477003701	4.81746465465804
adult eye	1	Adult	-0.16238874584412	0.0308704277547008	206	1005	0.198901789748387	-0.00140773917791852	801	4136	5.08178273131545	5.86877564713624	4.98938882272568	5.92313253755284	4.63096454726568
adult eye	2	Adult	-0.222809514714897	-0.0578347425665508	206	1005	0.224395082426476	-0.0216569295623394	801	4136	4.31730406836192	5.81427098318206	5.22481205781355	5.91541573028215	4.74897638924621
adult eye	3	Adult	-0.180061818537545	-0.049967481444444	206	1005	0.211709465101598	0.00335021387170316	801	4136	4.52372503410522	5.90945150952567	4.72492852571117	5.69427290763	4.44499828686331
adult eye	4	Adult	-0.12780636871522	-0.0225475119053266	206	1005	0.177831587261793	0.00226344152539105	801	4136	4.72494489192107	5.80280326004153	4.62555689553468	5.97889575273424	4.74019361702044
adult heart	1	Adult	-0.0916616155924683	-0.12239168237422	186	954	0.204303243610194	-0.153452339275913	752	3839	3.69100925003399	4.71174267650573	4.34757353628959	5.49890822919887	4.10352281740756
adult heart	2	Adult	-0.0636680770369548	-0.0196284385147727	186	954	0.210971495592619	-0.1543867748505	752	3839	4.03345824251261	4.41058533253684	4.2048371624687	4.9755705771307	4.51742058543538
adult heart	3	Adult	-0.0706087501929158	-0.0527662421777908	186	954	0.163748982010173	-0.174139533304909	752	3839	4.18541464148022	5.15164372745727	4.3874797274741	5.43014139779196	3.88698903442631
adult heart	4	Adult	-0.0738880579875568	0.0641113609027309	186	954	0.23317366217016	-0.182576260335409	752	3839	4.19377174339668	5.39573119393191	4.44712291011198	5.39520678755945	4.19294372998599
adult male ejaculatory duct	1	Adult	-0.0853201533389879	-0.411935367182675	162	867	-0.00431293998491635	-0.04430004536981	751	3965	4.64381579374803	5.5162736487412	5.60816757372037	5.79568384083569	5.99545512197059
adult male ejaculatory duct	2	Adult	-0.0105271977254869	-0.283265189294602	162	867	-0.00691797070419335	-0.117845136131576	751	3965	3.73656158299055	5.56652597729099	5.50135633909364	5.25581416425172	5.96862993344985
adult male ejaculatory duct	3	Adult	-0.112774909234298	-0.441230423475254	162	867	-0.0202744187500131	-0.0815593544427499	751	3965	5.08899807000822	5.82476276246727	5.55912160858611	5.93752095139832	6.28489163643171
adult male ejaculatory duct	4	Adult	-0.0946445764968079	-0.437476319883032	162	867	-0.012382587120634	-0.112746544435687	751	3965	4.63108099412237	5.55425116012815	5.44618012240978	5.84314973327307	5.60451913029617
feeding larva whole body	1	Larval	-0.297744616375134	-0.170336888705643	246	1348	0.169282545995881	-0.0139336069100954	825	4424	4.6355106329882	5.42376975569123	4.7947329644631	5.17441840365144	5.35751329764653
feeding larva whole body	2	Larval	-0.337609634671133	-0.0610069637871477	246	1348	0.178847174406373	-0.0436930761795091	825	4424	4.94095602238534	5.15312435300615	4.92444673701893	4.83325949926072	5.17325938126127
feeding larva whole body	3	Larval	-0.324185307580214	-0.0977281228820981	246	1348	0.196025232244081	0.0185554529823483	825	4424	4.62532309885049	5.34815450253662	5.05478771238693	5.42299990145352	5.49592536155138
feeding larva whole body	4	Larval	-0.3526763412419	-0.130120251329202	246	1348	0.197576740563526	-0.000239512817764288	825	4424	4.51388863199237	5.57664910884541	4.92514968674444	5.24573523009485	4.88631114153392
adult trachea	1	Adult	-0.167330365844154	-0.0622868773028582	180	932	0.245833694237298	-0.0440517906027357	776	3873	4.8047402456061	5.67608683438232	4.82956038312478	7.01192047716265	4.43550858670081
adult trachea	2	Adult	0.0052880069208216	0.0193237399686249	180	932	0.227000182557121	-0.0138603184081608	776	3873	4.70628741224307	5.80092318987647	4.32032581396146	6.42607014550171	4.70538633072243
adult trachea	3	Adult	-0.0350384034720005	0.00407977897481733	180	932	0.240855423842902	-0.0320873485703068	776	3873	5.23651940557369	5.56832402026971	4.52263959096106	6.88024471605846	4.6516200441239
adult trachea	4	Adult	-0.0185835802945625	0.0196801881447093	180	932	0.320304835954282	-0.0443178982389181	776	3873	4.73983730404334	4.62176471654771	3.86641348112345	5.71754756853899	4.83389701812228
adult thoracic muscle	1	Adult	0.571949957865687	0.453709516538219	129	674	-0.0276498652695135	0.178394745690084	596	3017	5.39800484291576	5.87671092996254	5.13276600920691	5.42843052592846	6.09626396176687
adult thoracic muscle	2	Adult	0.603141322316358	0.585400653908999	129	674	-0.0887004533340879	0.112313241908832	596	3017	5.68513282047813	5.39467190237688	6.03227940531051	4.916299879581	3.9748871886181
adult thoracic muscle	3	Adult	0.610611360989577	0.598937346229353	129	674	-7.20719918917511e-05	0.149659710326682	596	3017	5.51653840738129	5.66432923295206	5.50626869872994	4.60987313353188	4.55783280050196
adult thoracic muscle	4	Adult	-0.168845101170714	-0.0898052027593073	129	674	0.297192313399491	0.0201406729412246	596	3017	3.7504457200546	5.27870591454342	4.98275177470998	5.90572153909357	5.42258622931072
adult wings	1	Adult	-0.157668709443095	-0.0466647700099033	199	1009	0.0787626168230646	-0.0740001162382843	836	4226	4.63748273259211	5.28972013665404	4.62381419924582	5.91983583428151	5.65987890277362
adult wings	2	Adult	-0.242803186015419	-0.112495198794634	199	1009	0.118659746393319	-0.0811927053300839	836	4226	4.1972520841727	5.54501696370048	4.91284144514327	5.79223848398442	5.28573511007802
adult wings	3	Adult	-0.240830505908286	-0.0180793138165116	199	1009	0.0672653432735116	-0.0630965320173633	836	4226	4.46647703541037	5.21217242639764	4.62824867128617	5.74933849836866	5.14665522211947
adult wings	4	Adult	-0.184884129231564	-0.101832993130999	199	1009	0.0972943370253195	-0.0675061245528188	836	4226	4.54942890688418	5.2421985252467	4.70007344906382	5.75894804517926	4.80158808890509
