# Supplementary material for: X-to-autosome expression and msl-2 transcript abundance correlate among Drosophila melanogaster somatic tissues
Source: PeerJ. 2015 Feb 17;3:e771. doi: 10.7717/peerj.771 (PMC4338770; doi:10.7717/peerj.771)
Supplement: Table S2 [file peerj-03-771-s007.csv]

Tissue	Stage	NonBiasedLog2XMeanExpToAutoMeanExp	NonBiasedLog2XMedianExpToAutoMedianExp	NonBiasedXGeneCount	NonBiasedAutoGeneCount	BiasedLog2XMeanExpToAutoMeanExp	BiasedLog2XMedianExpToAutoMedianExp	BiasedXGeneCount	BiasedAutoGeneCount	Msl2Exp	Msl1Exp	Msl3Exp	MleExp	MofExp
adult hindgut	Adult	-0.112888613647539	-0.253378470055913	223	1130	0.148859711898059	-0.046809644992087	822	4148	5.16537333942624	5.51055056599986	4.62207085997594	5.05681434977704	4.99157626498015
adult midgut	Adult	-0.247538230934401	0.122631665202877	205	1100	0.159169611012655	-0.00017235168281649	754	3734	4.02532784800059	5.13713768040093	5.01122613705457	4.9828202127797	4.6078969226749
adult accessory gland	Adult	-0.0648287667869011	0.113666513668493	144	819	-0.0997811253285003	-0.122121055175788	777	3933	5.79518315004489	6.01014818580067	5.0914322126555	5.91451489412225	5.65053481231478
adult brain	Adult	0.0750495771261132	0.0474475720686692	219	1084	0.132719845237481	0.0924104175078485	881	4400	6.1311804583579	6.88471390822734	5.43473496644252	8.11708591354298	5.01558900164938
adult crops	Adult	-0.209721881443007	0.00167489874585508	186	964	0.163215665429159	-0.0216463100700563	805	4122	4.81939484250216	5.84652904441394	5.12249154238511	5.58291873861198	4.67032908313705
adult head	Adult	-0.132585708824903	-0.143014063409819	223	1104	0.129768822129064	-0.0950466729608946	845	4418	5.09348940022897	5.60109923119568	4.39159933156375	6.55903822295069	4.67616583823743
adult ovary	Adult	-0.134782030581919	0.00878372308620692	153	827	0.0654346459110172	0.0528041893052909	934	4322	3.29332155476415	6.82764121673657	6.80374495985359	5.88578299344335	6.56127152259968
adult testis	Adult	-0.367267482514524	-0.21877723703225	148	770	-0.513666757915871	-0.235381135065248	760	4585	2.35071858478479	3.18610671026376	6.57821605278787	4.46053616894594	4.77509532861796
adult whole body	Adult	-0.211858999807079	-0.298652092666578	205	1088	0.169741832551921	-0.000300076230200902	1059	5666	3.97893006375757	5.5295000517191	5.69391482387933	5.39833412214786	5.53303921709225
adult salivary gland	Adult	-0.0206497066784106	0.0341230664626812	153	834	0.219892869937093	0.0898606150496069	710	3601	5.15357128440197	5.55399707187804	4.81425431760196	5.79074662890153	5.01009502258129
adult carcass	Adult	0.029656089118819	0.0922525622668042	190	970	0.172650039379196	-0.0880754853441556	764	3956	4.84054505980178	5.17901732842391	4.30788567050356	4.98145311754109	4.95292874168385
adult thoracoabdominal ganglion	Adult	0.0798637718868099	-0.0338223416446951	212	1045	0.201543769137534	0.108058885548081	858	4293	5.70570218792392	6.51288897078881	4.91729449709909	7.92611657345001	4.56251261798915
feeding larva hindgut	Larval	-0.0939817150033806	-0.0480315012033408	215	1148	0.119808505345497	-0.0622880707528668	825	4112	5.47431840981239	5.76807247848654	4.81340668309927	5.38362740428232	5.38171770785516
feeding larva midgut	Larval	-0.290093527265279	-0.127065608075835	199	1093	0.151062935445734	-0.0313183658927919	730	3536	4.44709480079392	5.07518282506269	4.56697341567208	5.38899195948414	5.08532798326774
feeding larva salivary gland	Larval	0.262544854659971	0.0477246941777767	173	856	0.179742799750429	-0.10149997514541	786	3835	5.40583157868715	6.78142856778124	5.5942783174941	6.19300387553608	5.73753331819847
adult female mated spermatheca	Adult	0.0367590926886442	0.0568627755211611	139	707	0.202396812139859	0.0387049134730241	608	3023	4.17737289258722	5.32386811642356	4.75635483150527	5.89062908527682	5.20061714786451
adult female virgin spermatheca	Adult	-0.146693172240429	0.113955291612108	167	884	0.0698311325538422	-0.00537378014241995	728	3728	4.08561798279097	5.99851991506798	4.21896711004896	7.2834518756341	4.07338538882577
feeding larva malpighian tubule	Larval	-0.120721586325605	-0.13197010393391	173	961	0.102475221274829	-0.0688586897869153	727	3681	4.85257195475613	5.46271329348998	4.91457767798093	5.63847211667403	4.7700348167217
feeding larva fat body	Larval	0.053289593767543	0.229035872667606	155	868	0.238071377950988	-0.112971344263394	705	3591	3.96324059193512	5.55059750681353	4.70848661660813	5.61799338833953	4.65271449728973
feeding larva carcass	Larval	-0.198716969622868	0.123778733951248	189	1029	0.0744807698649264	-0.0545276744904263	781	3992	5.08312186698931	5.6159966545632	4.553652330779	5.53085887632514	5.53804533454573
feeding larva central nervous system	Larval	-0.151725201730566	-0.10370851324525	215	1064	0.0811399329225595	-0.0116701997640078	928	4614	6.91803434378576	7.46423532819786	6.36108360095153	7.86163130430019	6.36349613759283
feeding larva trachea	Larval	-0.411204426932797	-0.0329668054178038	191	1010	0.227379724084343	-0.12122298380164	846	4160	4.52024622270703	6.06426097773351	5.3856027352973	5.10542560931284	5.82974619850691
adult fat body	Adult	-0.0244556214919833	0.142950374097823	163	881	0.122037504163982	-0.0672916785127443	752	3740	4.92444554931403	5.41324880157163	4.33170342530906	6.91679010992396	5.1253039403279
adult eye	Adult	-0.172861187904685	-0.0244490192482377	206	1005	0.203311910967129	-0.00432721223126723	801	4136	4.69000356054195	5.84946702994227	4.91039089262873	5.88193191890045	4.64637293883299
adult heart	Adult	-0.0749197318562907	-0.0311067333995323	186	954	0.203266705697299	-0.166083885713911	752	3839	4.03968675950742	4.96714900556467	4.34947851451911	5.33880946241769	4.19331048026795
adult male ejaculatory duct	Adult	-0.0752861033185792	-0.392006970972797	162	867	-0.0109590519724907	-0.088812850285444	751	3965	4.60206338259407	5.62078799247391	5.52998722160216	5.73098904044594	5.98327638362947
feeding larva whole body	Larval	-0.327912403102817	-0.114234844624902	246	1348	0.185481748570167	-0.00964939895409486	825	4424	4.68789772384556	5.38341831679197	4.92770804744586	5.18452528576944	5.24588066224833
adult trachea	Adult	-0.0523831048720311	-0.00440850803182273	180	932	0.258960275470355	-0.0335258564803936	776	3873	4.88844372162131	5.48341434592828	4.42596947526876	6.59049236409837	4.66366198875118
adult thoracic muscle	Adult	0.438828444136671	0.41258183008692	129	674	0.0531416857867637	0.116348210244181	596	3017	5.25599350684258	5.5725903387668	5.47252270115631	5.30040106884635	5.23441892885721
adult wings	Adult	-0.206082506113935	-0.0692423391387795	199	1009	0.0906270947304182	-0.0714326941911866	836	4226	4.47180200342696	5.32845323335905	4.72114704983407	5.80672360486651	5.25625304216573
